# Supplementary material for: Optimized virtual reality design through user immersion level detection with novel feature fusion and explainable artificial intelligence
Source: PeerJ Comput Sci. 2024 Jul 19;10:e2150. doi: 10.7717/peerj-cs.2150 (PMC11323078; doi:10.7717/peerj-cs.2150)
Supplement: Supplemental Information 1 [file peerj-cs-10-2150-s001.ipynb]

# %% [code]
from google.colab import drive
drive.mount('/content/drive')

# %% [code]
import pandas as pd
import time
from sklearn.model_selection import train_test_split
from sklearn.metrics import accuracy_score
from sklearn.metrics import classification_report
import numpy as np
from sklearn.metrics import roc_auc_score
from sklearn.metrics import confusion_matrix
from sklearn.model_selection import KFold, cross_val_score
from sklearn.metrics import log_loss,cohen_kappa_score
from imblearn.metrics import geometric_mean_score
import matplotlib.pyplot as plt
import numpy as np
import seaborn as sns
import warnings
warnings.filterwarnings('ignore')
import nltk
nltk.download('stopwords')
# !pip install vaderSentiment
# !pip install afinn

# %% [code]
import pandas as pd
import nltk
from collections import Counter
df = pd.read_csv("/content/data.csv")
# df=df.drop('Unnamed',axis=1)

# %% [code]
df.info()

# %% [code]
df.head()

# %% [code]
from sklearn import preprocessing
le = preprocessing.LabelEncoder()
df['Gender']=le.fit_transform(df['Gender'])
df['VRHeadset']=le.fit_transform(df['VRHeadset'])

# %% [code]
df['ImmersionLevel'].value_counts()

# %% [markdown]
# Data analysis

# %% [code]
import matplotlib.pyplot as plt
import numpy as np
import seaborn as sns
import matplotlib.ticker as tkr
def func(x, pos):  # formatter function takes tick label and tick position
    s = '%d' % x
    groups = []
    while s and s[-1].isdigit():
        groups.append(s[-3:])
        s = s[:-3]
    return s + ','.join(reversed(groups))

y_format = tkr.FuncFormatter(func)  # make formatter
plt.figure(figsize=(8,5), dpi = 200)
p=sns.countplot(x='ImmersionLevel',data= df )
p.yaxis.set_major_formatter(y_format)
p.tick_params(labelsize=13)
plt.xticks(rotation = 50)
plt.xlabel("Immersion Level",fontsize=12)
plt.ylabel("Distribution Count",fontsize=12)
# plt.savefig('barchart.pdf',dpi=100,bbox_inches = 'tight')
plt.show()

# %% [code]
x=df.drop(['ImmersionLevel'],axis=1)
y=df['ImmersionLevel']
X_train, X_test, Y_train, Y_test = train_test_split(x,y, test_size = 0.2,random_state=0,shuffle=True)

# %% [markdown]
# results with origional features

# %% [code]
from sklearn.linear_model import LogisticRegression
clf = LogisticRegression(random_state=0,max_iter=500,multi_class='auto',C=1.0)
start = time.time()
clf.fit(X_train, Y_train)
stop = time.time()
print(f"Training time: {stop - start}s")
dtP3=clf.predict(X_test)
print('accuracy score',accuracy_score(Y_test,dtP3))
# print('error rate:',1-accuracy_score(Y_test,dtP3))
print(classification_report(Y_test,dtP3))
kf = KFold(n_splits=10, shuffle=True)
clf = LogisticRegression(random_state=0, solver='lbfgs',max_iter=100,multi_class='auto',C=1.0)
score = cross_val_score(clf, x, y, cv= kf, scoring="accuracy")
print("%0.4f accuracy with a standard deviation of %0.4f" % (score.mean(), score.std()))
# cf_matrix=confusion_matrix(Y_test,dtP3)
# cf_matrix

# %% [code]
from sklearn.svm import LinearSVC
print("SVC")
clf = LinearSVC(random_state=0,max_iter=500)
start = time.time()
clf.fit(X_train, Y_train)
stop = time.time()
print(f"Training time: {stop - start}s")
dtP3=clf.predict(X_test)
print('accuracy score',accuracy_score(Y_test,dtP3))
# print('error rate:',1-accuracy_score(Y_test,dtP3))
print(classification_report(Y_test,dtP3))
kf = KFold(n_splits=10, shuffle=True)
clf = LinearSVC(random_state=0,max_iter=500)
score = cross_val_score(clf, x, y, cv= kf, scoring="accuracy")
print("%0.4f accuracy with a standard deviation of %0.4f" % (score.mean(), score.std()))
# cf_matrix=confusion_matrix(Y_test,dtP3)
# cf_matrix

# %% [code]
from sklearn.ensemble import RandomForestClassifier
print("RF")
clf = RandomForestClassifier(n_estimators=100,max_depth=100, random_state=0)
start = time.time()
clf.fit(X_train, Y_train)
stop = time.time()
print(f"Training time: {stop - start}s")
dtP3=clf.predict(X_test)
print('accuracy score',accuracy_score(Y_test,dtP3))
# print('error rate:',1-accuracy_score(Y_test,dtP3))
print(classification_report(Y_test,dtP3))
kf = KFold(n_splits=10, shuffle=True)
clf = RandomForestClassifier(n_estimators=100,max_depth=100, random_state=0)
score = cross_val_score(clf, x, y, cv= kf, scoring="accuracy")
print("%0.4f accuracy with a standard deviation of %0.4f" % (score.mean(), score.std()))
# cf_matrix=confusion_matrix(Y_test,dtP3)
# cf_matrix

# %% [markdown]
# Results with PCA

# %% [code]
from sklearn.decomposition import PCA
pca=PCA(n_components=3)
x_pca=pca.fit_transform(x)

# %% [code]

X_train, X_test, Y_train, Y_test = train_test_split(x_pca,y, test_size = 0.2,random_state=0,shuffle=True)

# %% [code]
from sklearn.linear_model import LogisticRegression
clf = LogisticRegression(random_state=0,max_iter=100,multi_class='auto',C=1.0)
start = time.time()
clf.fit(X_train, Y_train)
stop = time.time()
print(f"Training time: {stop - start}s")
dtP3=clf.predict(X_test)
print('accuracy score',accuracy_score(Y_test,dtP3))
# print('error rate:',1-accuracy_score(Y_test,dtP3))
print(classification_report(Y_test,dtP3))
kf = KFold(n_splits=10, shuffle=True)
clf = LogisticRegression(random_state=0, solver='lbfgs',max_iter=100,multi_class='auto',C=1.0)
score = cross_val_score(clf, x_pca, y, cv= kf, scoring="accuracy")
print("%0.4f accuracy with a standard deviation of %0.4f" % (score.mean(), score.std()))
# cf_matrix=confusion_matrix(Y_test,dtP3)
# cf_matrix

# %% [code]
from sklearn.svm import LinearSVC
print("SVC")
clf = LinearSVC(random_state=0,max_iter=500)
start = time.time()
clf.fit(X_train, Y_train)
stop = time.time()
print(f"Training time: {stop - start}s")
dtP3=clf.predict(X_test)
print('accuracy score',accuracy_score(Y_test,dtP3))
# print('error rate:',1-accuracy_score(Y_test,dtP3))
print(classification_report(Y_test,dtP3))
kf = KFold(n_splits=10, shuffle=True)
clf = LinearSVC(random_state=0,max_iter=500)
score = cross_val_score(clf, x_pca, y, cv= kf, scoring="accuracy")
print("%0.4f accuracy with a standard deviation of %0.4f" % (score.mean(), score.std()))
# cf_matrix=confusion_matrix(Y_test,dtP3)
# cf_matrix

# %% [code]
from sklearn.ensemble import RandomForestClassifier
print("RF")
clf = RandomForestClassifier(n_estimators=100,max_depth=100, random_state=0)
start = time.time()
clf.fit(X_train, Y_train)
stop = time.time()
print(f"Training time: {stop - start}s")
dtP3=clf.predict(X_test)
print('accuracy score',accuracy_score(Y_test,dtP3))
# print('error rate:',1-accuracy_score(Y_test,dtP3))
print(classification_report(Y_test,dtP3))
kf = KFold(n_splits=10, shuffle=True)
clf = RandomForestClassifier(n_estimators=100,max_depth=100, random_state=0)
score = cross_val_score(clf, x_pca, y, cv= kf, scoring="accuracy")
print("%0.4f accuracy with a standard deviation of %0.4f" % (score.mean(), score.std()))
# cf_matrix=confusion_matrix(Y_test,dtP3)
# cf_matrix

# %% [markdown]
# Transfer learning

# %% [code]
x=df.drop(['ImmersionLevel'],axis=1)
y=df['ImmersionLevel']

# %% [code]
import numpy as np
from sklearn.preprocessing import PolynomialFeatures
# Create polynomial features
poly = PolynomialFeatures(degree=1,include_bias=False)
X_train_poly = poly.fit_transform(x)
pl=pd.DataFrame(X_train_poly)

from sklearn.ensemble import RandomForestClassifier
print("RF")
RF=RandomForestClassifier(n_estimators=20,max_depth=12, random_state=0)
rfPre1=RF.fit(x, y).predict_proba(x)
rf=pd.DataFrame(rfPre1)

result = pd.concat([pl,rf], axis=1).reindex(pl.index)
from sklearn.model_selection import train_test_split
X_train, X_test, Y_train, Y_test = train_test_split(result,y,test_size = 0.2,random_state=0,shuffle=True)

# %% [code]
result.to_csv('hybridfeatureselpsy-up.csv',index=False)
# df1=pd.read_csv('/content/hybridfeatureselpsy.csv')
# # x=df.drop(['y'],axis=1)
# y=df['y']
# X_train, X_test, Y_train, Y_test = train_test_split(df1,y, test_size = 0.2,random_state=0,shuffle=True)

# %% [markdown]
## ML

# %% [code]
from sklearn.linear_model import LogisticRegression
clf = LogisticRegression(random_state=0,max_iter=500,multi_class='auto',C=1.0)
start = time.time()
clf.fit(X_train, Y_train)
stop = time.time()
print(f"Training time: {stop - start}s")
dtP3=clf.predict(X_test)
print('accuracy score',accuracy_score(Y_test,dtP3))
print('error rate:',1-accuracy_score(Y_test,dtP3))
print(classification_report(Y_test,dtP3))
kf = KFold(n_splits=10, shuffle=True)
clf = LogisticRegression(random_state=0,max_iter=500,multi_class='auto',C=1.0)
score = cross_val_score(clf, result, y, cv= kf, scoring="accuracy")
print("%0.4f accuracy with a standard deviation of %0.4f" % (score.mean(), score.std()))
cf_matrix=confusion_matrix(Y_test,dtP3)
cf_matrix

# %% [code]
from sklearn.svm import LinearSVC
print("SVC")
clf = LinearSVC(random_state=0,max_iter=1000)
start = time.time()
clf.fit(X_train, Y_train)
stop = time.time()
print(f"Training time: {stop - start}s")
dtP3=clf.predict(X_test)
print('accuracy score',accuracy_score(Y_test,dtP3))
print('error rate:',1-accuracy_score(Y_test,dtP3))
print(classification_report(Y_test,dtP3))
kf = KFold(n_splits=10, shuffle=True)
clf = LinearSVC(random_state=0,max_iter=1000)
score = cross_val_score(clf, result, y, cv= kf, scoring="accuracy")
print("%0.4f accuracy with a standard deviation of %0.4f" % (score.mean(), score.std()))
cf_matrix=confusion_matrix(Y_test,dtP3)
cf_matrix

# %% [code]
from sklearn.ensemble import RandomForestClassifier
print("RF")
clf = RandomForestClassifier(n_estimators=300,max_depth=300, random_state=0)
start = time.time()
clf.fit(X_train, Y_train)
stop = time.time()
print(f"Training time: {stop - start}s")
dtP3=clf.predict(X_test)
print('accuracy score',accuracy_score(Y_test,dtP3))
print('error rate:',1-accuracy_score(Y_test,dtP3))
print(classification_report(Y_test,dtP3))
kf = KFold(n_splits=10, shuffle=True)
clf = RandomForestClassifier(n_estimators=300,max_depth=300, random_state=0)
score = cross_val_score(clf, result, y, cv= kf, scoring="accuracy")
print("%0.4f accuracy with a standard deviation of %0.4f" % (score.mean(), score.std()))
cf_matrix=confusion_matrix(Y_test,dtP3)
cf_matrix

# %% [code]
array1=[[37,  0,  0,  0,  0],
       [ 0, 36,  2,  1,  0],
       [ 0,  0, 35,  0,  0],
       [ 0,  0,  0, 47,  1],
       [ 0,  0,  1,  0, 40]]

array2=[[37,  0,  0,  0,  0],
       [ 0, 37,  1,  1,  0],
       [ 0,  0, 35,  0,  0],
       [ 0,  0,  0, 47,  1],
       [ 0,  0,  0,  0, 41]]

array3=[[ 6, 31,  0,  0,  0],
       [ 0, 39,  0,  0,  0],
       [ 0, 33,  2,  0,  0],
       [ 0, 44,  0,  4,  0],
       [ 0, 41,  0,  0,  0]]

array4=[[36,  1,  0,  0,  0],
       [ 1, 36,  1,  1,  0],
       [ 0,  0, 35,  0,  0],
       [ 0,  0,  0, 47,  1],
       [ 4,  0,  0,  2, 35]]


# %% [code]
# Create a figure with 8 subplots
fig, axes = plt.subplots(nrows=2, ncols=2, figsize=(7, 5),dpi=200)

# Set title for the whole figure
# fig.suptitle('Confusion matrices', fontsize=16)

# Create a list of confusion matrices and corresponding titles
cms =    [array1, array2, array3, array4]
titles = ['LR'  ,'RF',   'SVM',  'GRU',]

# Plot each confusion matrix as a heatmap on a subplot
for ax, cm, title in zip(axes.flat, cms, titles):
    sns.heatmap(cm, annot=True, cmap='Blues', ax=ax,fmt='g')
    ax.set_title(title)
    ax.set_xlabel('Predicted label')
    ax.set_ylabel('True label')
# Adjust spacing between subplots
plt.subplots_adjust(hspace=0.4, wspace=0.4)

# Display the figure
plt.savefig('froncm.pdf')
plt.show()

# %% [markdown]
## GRU

# %% [code]
result = pd.concat([pl,rf], axis=1).reindex(pl.index)
from sklearn.model_selection import train_test_split
df['ImmersionLevel'] = df['ImmersionLevel'].map({1:0,
                 2: 1,
                 3: 2,
                 4:3,
                 5:4})
y=df['ImmersionLevel']
X_train, X_test, Y_train, Y_test = train_test_split(result,y,test_size = 0.2,random_state=0,shuffle=True)

# %% [code]
from keras.models import Sequential
from tensorflow.keras.utils import to_categorical
from keras.layers import Dense, LSTM,GRU,Dropout
# Build the LSTM model
model = Sequential()
model.add(GRU(64, input_shape= (X_train.shape[1], 1)))
model.add(Dense(32,activation='relu'))
model.add(Dropout(0.02))
model.add(Dense(5,activation='softmax'))
model.compile(loss = 'categorical_crossentropy',optimizer = 'adam' ,metrics=['accuracy'])
print(model.summary())
start = time.time()
history=model.fit(X_train, to_categorical(Y_train, num_classes=5), validation_split=0.1, epochs=10)
stop = time.time()
print(f"Training time: {stop - start}s")

import matplotlib.ticker as mticker
import matplotlib.pyplot as plt
plt.figure(figsize = (6, 3.5), dpi = 200)
plt.plot(history.history['loss'], label='train loss')
plt.plot(history.history['val_loss'], label='val loss')
plt.plot(history.history['accuracy'], label='train accuracy')
plt.plot(history.history['val_accuracy'], label='val accuracy')
plt.gca().xaxis.set_major_locator(mticker.MultipleLocator(1))
plt.xlabel("Epoch")
plt.ylabel("Score")
plt.legend()
plt.show()

scores = model.predict(X_test)
print('accuracy score',accuracy_score(Y_test,scores.argmax(axis=1)))
print('error rate:',1-accuracy_score(Y_test,scores.argmax(axis=1)))
print(classification_report(Y_test,scores.argmax(axis=1)))
cf_matrix=confusion_matrix(Y_test,scores.argmax(axis=1))
cf_matrix

# %% [code]
from tensorflow.keras.wrappers.scikit_learn import KerasClassifier
from sklearn.model_selection import cross_val_score

def create_model():
  model = Sequential()
  model.add(GRU(64, input_shape= (X_train.shape[1], 1)))
  model.add(Dense(32,activation='relu'))
  model.add(Dropout(0.02))
  model.add(Dense(5,activation='softmax'))
  model.compile(loss = 'categorical_crossentropy',optimizer = 'adam' ,metrics=['accuracy'])
  return model

estimator = KerasClassifier(
    build_fn=create_model,
    epochs = 10,
    verbose=1
)
cv_scores = cross_val_score(estimator,
                            result,to_categorical(y, num_classes=5),
                            cv=10
                           )
# cv_scores.mean()
print("%0.4f accuracy with a standard deviation of %0.4f" % (cv_scores.mean(), cv_scores.std()))

# %% [markdown]
# Explainable AI

# %% [code]
pip install shap

# %% [code]
result.columns = ['f1', 'f2', 'f3','f4','f5','f6', 'f7', 'f8','f9','f10','f11']

# %% [code]
X_train, X_test, Y_train, Y_test = train_test_split(result,y, test_size = 0.2,random_state=0,shuffle=True)

# %% [code]
# import necessary libraries
import pandas as pd
import numpy as np
from sklearn.ensemble import RandomForestClassifier
import shap


rf = RandomForestClassifier(n_estimators=300,max_depth=300, random_state=0)
rf.fit(X_train, Y_train)


# # calculate SHAP values
explainer = shap.TreeExplainer(rf)
shap_values = explainer.shap_values(X_test)

# visualize feature importance using SHAP summary plot
shap.summary_plot(shap_values[1], X_test)

# shap.initjs()
# shap.force_plot(explainer.expected_value[1], shap_values[1], X_test)
