# Supplementary material for: Optimized virtual reality design through user immersion level detection with novel feature fusion and explainable artificial intelligence
Source: PeerJ Comput Sci. 2024 Jul 19;10:e2150. doi: 10.7717/peerj-cs.2150 (PMC11323078; doi:10.7717/peerj-cs.2150)
Supplement: Supplemental Information 2 [file peerj-cs-10-2150-s002.csv]

UserID	Age	Gender	VRHeadset	Duration	MotionSickness	ImmersionLevel
1	40	Male	HTC Vive	13.59850822622312	8	5
2	43	Female	HTC Vive	19.950814982037045	2	2
3	27	Male	PlayStation VR	16.543387403445806	4	2
4	33	Male	HTC Vive	42.574083299362634	6	3
5	51	Male	PlayStation VR	22.452646660410768	4	2
6	46	Other	Oculus Rift	28.284971508682087	7	4
7	49	Other	Oculus Rift	52.298300530611705	7	3
8	42	Other	Oculus Rift	22.959416073059774	8	2
9	56	Female	PlayStation VR	16.858710163062334	5	1
10	60	Male	Oculus Rift	34.470606224394096	5	4
11	37	Male	Oculus Rift	43.369076173206025	2	1
12	23	Other	PlayStation VR	25.109776419378324	8	4
13	45	Male	PlayStation VR	58.135515249597866	5	3
14	28	Female	PlayStation VR	25.98475653246694	5	5
15	23	Male	HTC Vive	57.14737170483026	7	4
16	34	Female	Oculus Rift	44.696538819831986	1	3
17	48	Male	PlayStation VR	22.86465198740359	10	5
18	54	Male	PlayStation VR	36.80742591920735	4	2
19	35	Other	Oculus Rift	48.29172371093784	10	1
20	27	Other	Oculus Rift	15.796858663495978	7	2
21	25	Other	Oculus Rift	36.50105563997955	10	1
22	57	Male	Oculus Rift	23.584564309552	4	3
23	38	Female	Oculus Rift	35.34748381756607	4	5
24	60	Female	Oculus Rift	44.650802883781175	10	5
25	41	Other	PlayStation VR	5.284614604786615	5	5
26	28	Female	PlayStation VR	26.694855666660153	9	1
27	60	Other	Oculus Rift	15.264069296488369	3	3
28	24	Male	HTC Vive	34.09273884345478	7	3
29	30	Other	HTC Vive	57.409610908285664	4	4
30	59	Female	Oculus Rift	11.516564009860105	6	3
31	31	Male	Oculus Rift	32.520598741098595	7	1
32	25	Other	HTC Vive	20.997101664056203	6	3
33	39	Female	PlayStation VR	18.351102873982278	1	5
34	49	Male	PlayStation VR	28.806867808740286	10	1
35	23	Other	PlayStation VR	20.103585377837604	3	1
36	53	Female	Oculus Rift	45.49614799594853	10	5
37	54	Other	Oculus Rift	37.727503772752364	5	3
38	41	Male	Oculus Rift	52.72082314860701	3	4
39	43	Female	PlayStation VR	6.115949163934541	10	3
40	45	Other	PlayStation VR	39.828380778093	9	2
41	30	Female	PlayStation VR	10.312469511647471	9	4
42	33	Male	HTC Vive	40.54652247600933	5	1
43	53	Female	HTC Vive	6.417383142271446	3	2
44	19	Other	PlayStation VR	14.899367933909813	10	1
45	51	Female	PlayStation VR	58.525514227701095	10	5
46	41	Other	PlayStation VR	19.296934502467554	6	4
47	39	Female	HTC Vive	21.0427613626076	2	4
48	29	Female	PlayStation VR	14.866675032647933	6	4
49	37	Female	Oculus Rift	46.19613981805462	8	5
50	36	Female	Oculus Rift	13.861580093962896	5	1
51	49	Female	Oculus Rift	16.850728486892848	2	4
52	34	Other	Oculus Rift	41.024921730814576	7	3
53	46	Other	PlayStation VR	48.887564989273706	6	2
54	54	Male	HTC Vive	53.91962373315263	5	2
55	38	Female	Oculus Rift	18.42890716490987	7	1
56	45	Male	HTC Vive	49.64095633147983	6	2
57	58	Other	PlayStation VR	43.97174729834192	5	2
58	38	Female	Oculus Rift	51.37879755562164	3	2
59	46	Other	HTC Vive	57.21322866729393	9	1
60	36	Other	HTC Vive	23.895177669622065	7	1
61	50	Other	Oculus Rift	14.665597513548036	8	4
62	44	Other	Oculus Rift	51.69183497363492	4	1
63	56	Male	PlayStation VR	50.04306923551602	6	3
64	47	Male	HTC Vive	50.52823104912159	2	5
65	43	Male	PlayStation VR	17.270449217582556	10	2
66	54	Male	HTC Vive	42.758467651011976	7	2
67	29	Female	PlayStation VR	13.467847728661791	8	5
68	57	Male	PlayStation VR	5.536129568559261	6	5
69	23	Male	HTC Vive	48.569948303232216	6	4
70	43	Male	HTC Vive	39.56828853000213	9	3
71	55	Other	PlayStation VR	25.267578994805252	1	1
72	49	Female	HTC Vive	8.11170520004374	4	2
73	60	Other	PlayStation VR	48.859332772860036	5	5
74	35	Female	HTC Vive	50.72528526056071	7	2
75	19	Male	PlayStation VR	41.27046296011498	10	3
76	42	Female	PlayStation VR	44.96861404693434	6	4
77	47	Male	PlayStation VR	27.19291658302162	7	4
78	44	Female	Oculus Rift	53.98785147523447	7	1
79	36	Female	PlayStation VR	32.97738405178237	5	2
80	28	Female	PlayStation VR	51.643972752162696	9	5
81	27	Male	HTC Vive	42.168265600984554	1	4
82	35	Other	PlayStation VR	44.10541934446075	5	3
83	26	Female	PlayStation VR	28.812585927484125	2	1
84	37	Female	PlayStation VR	57.97592199086118	8	3
85	27	Other	HTC Vive	5.008671710631825	7	2
86	45	Other	HTC Vive	14.335874260632306	6	1
87	37	Male	Oculus Rift	55.2234370704365	2	2
88	33	Female	PlayStation VR	50.594857548355044	9	2
89	42	Female	PlayStation VR	36.97239643525675	2	4
90	19	Other	HTC Vive	42.000945083305034	2	5
91	54	Other	PlayStation VR	13.024758899765473	4	4
92	43	Female	HTC Vive	31.43479161465861	1	4
93	48	Other	HTC Vive	28.114186190232424	10	3
94	21	Other	Oculus Rift	21.28381836921493	1	2
95	55	Female	PlayStation VR	42.98374607803835	7	1
96	58	Other	PlayStation VR	57.396617128161985	4	5
97	49	Female	Oculus Rift	39.50616333085914	8	1
98	47	Female	PlayStation VR	15.52703652064751	8	1
99	41	Other	HTC Vive	52.24950968801828	7	3
100	37	Female	PlayStation VR	35.44494881727786	8	5
101	21	Male	HTC Vive	43.628670404505	8	1
102	57	Other	HTC Vive	40.259012983939236	6	4
103	22	Male	HTC Vive	27.971016019590135	5	3
104	58	Male	Oculus Rift	5.938233637962936	8	2
105	27	Male	HTC Vive	44.62556264380942	1	3
106	38	Male	Oculus Rift	37.21702115880852	4	2
107	29	Male	HTC Vive	58.57555010227446	3	2
108	55	Male	PlayStation VR	43.4532130372289	10	4
109	39	Female	Oculus Rift	39.98129768969828	1	1
110	21	Other	HTC Vive	51.04603098994023	9	3
111	25	Male	Oculus Rift	25.32700076536103	3	2
112	60	Other	HTC Vive	12.702774917558262	1	4
113	39	Female	PlayStation VR	27.204564645110015	4	5
114	42	Male	Oculus Rift	31.646011617322397	8	4
115	37	Female	PlayStation VR	12.784447483912658	6	1
116	46	Female	Oculus Rift	31.173395578585243	1	4
117	34	Male	Oculus Rift	6.13900559378939	5	1
118	59	Female	HTC Vive	5.503272092564931	10	1
119	40	Male	HTC Vive	42.453621281452776	5	1
120	38	Male	PlayStation VR	17.99089158735286	3	4
121	60	Female	HTC Vive	7.3827275549122895	10	1
122	33	Female	HTC Vive	55.24004123815162	8	3
123	40	Female	Oculus Rift	51.7433367919241	3	3
124	40	Other	HTC Vive	19.531500213109517	1	2
125	18	Female	PlayStation VR	23.441191161586133	10	4
126	41	Other	Oculus Rift	50.254934338089846	1	1
127	60	Other	PlayStation VR	58.77237494920231	1	5
128	35	Other	HTC Vive	15.314607983257213	10	1
129	50	Other	PlayStation VR	18.48418008154072	8	4
130	26	Female	HTC Vive	56.38556962459881	2	1
131	19	Male	PlayStation VR	5.193212457694742	5	5
132	42	Other	PlayStation VR	14.689246670164838	5	5
133	40	Other	PlayStation VR	11.205968444628528	7	4
134	21	Female	PlayStation VR	17.66921492548709	9	5
135	49	Other	PlayStation VR	53.54930699615135	7	4
136	35	Other	PlayStation VR	22.594296526539853	8	2
137	39	Female	HTC Vive	43.69333550231479	10	2
138	57	Other	PlayStation VR	15.1302400568986	2	3
139	42	Female	Oculus Rift	7.0773817486929795	5	5
140	58	Male	Oculus Rift	28.879421955670868	2	1
141	45	Other	Oculus Rift	43.38548836196316	8	2
142	34	Other	Oculus Rift	49.26654303094564	1	5
143	36	Other	PlayStation VR	43.67715151260036	3	3
144	21	Male	Oculus Rift	32.33167012748571	9	1
145	18	Other	HTC Vive	10.455393958544962	5	2
146	31	Male	Oculus Rift	54.33275421310929	3	1
147	37	Other	Oculus Rift	56.058982390892425	4	1
148	33	Other	PlayStation VR	13.320523914573748	7	1
149	20	Female	HTC Vive	45.23560483706321	2	4
150	26	Other	PlayStation VR	33.803091425587496	4	2
151	39	Other	Oculus Rift	32.7304632936619	3	4
152	49	Female	Oculus Rift	22.532101245605144	10	3
153	42	Other	HTC Vive	43.135963204183504	3	4
154	20	Other	HTC Vive	57.382935062738156	3	5
155	43	Female	HTC Vive	9.018878245830791	4	5
156	35	Female	Oculus Rift	11.308401229533834	10	3
157	55	Female	HTC Vive	32.13185178552564	5	5
158	36	Other	Oculus Rift	24.25074579431782	1	1
159	55	Female	PlayStation VR	32.41566194598681	10	1
160	60	Female	PlayStation VR	59.03127087259328	6	3
161	60	Male	PlayStation VR	29.025296823415925	8	1
162	58	Other	PlayStation VR	57.27418269202001	10	3
163	19	Other	HTC Vive	54.241852248038796	2	1
164	25	Female	Oculus Rift	38.9716086615651	1	3
165	19	Male	Oculus Rift	31.385814115630758	5	2
166	39	Female	PlayStation VR	8.69302738982064	2	4
167	30	Male	HTC Vive	13.417641589357634	6	5
168	48	Female	Oculus Rift	9.941461761896607	1	5
169	32	Other	HTC Vive	51.8597893597564	3	5
170	36	Male	PlayStation VR	41.14762387222579	10	1
171	24	Female	HTC Vive	41.141356913393786	5	1
172	43	Male	HTC Vive	48.102678453550666	1	1
173	39	Other	HTC Vive	43.92802031298216	8	1
174	58	Female	Oculus Rift	37.108474112540186	2	1
175	48	Female	Oculus Rift	33.08303161329691	9	2
176	38	Male	PlayStation VR	21.83719810721277	9	2
177	55	Female	HTC Vive	20.85454578239926	3	2
178	23	Male	HTC Vive	19.481424852284768	1	2
179	31	Female	HTC Vive	25.125631137867902	9	1
180	27	Female	HTC Vive	6.335489106310346	9	3
181	26	Other	HTC Vive	24.294718696780677	3	1
182	24	Male	Oculus Rift	59.166574082555705	2	4
183	34	Other	Oculus Rift	34.11544739125256	7	5
184	26	Female	PlayStation VR	51.68361916296101	4	2
185	33	Other	Oculus Rift	42.90109851228274	8	3
186	55	Female	PlayStation VR	35.80517132296273	10	3
187	42	Male	Oculus Rift	13.39637036015206	2	1
188	29	Female	HTC Vive	26.222387976190834	1	3
189	28	Female	Oculus Rift	46.052547416048796	1	2
190	55	Other	Oculus Rift	54.987576589635225	4	5
191	57	Other	PlayStation VR	22.273076675454217	10	4
192	29	Female	Oculus Rift	52.66661157298209	2	3
193	55	Female	PlayStation VR	59.17311719535402	4	1
194	41	Female	PlayStation VR	42.89614867500631	3	3
195	39	Male	Oculus Rift	45.167548349711105	8	3
196	37	Other	PlayStation VR	32.14204874293199	6	1
197	20	Other	HTC Vive	45.28963279006209	8	5
198	55	Male	Oculus Rift	42.961343835957905	8	5
199	56	Other	PlayStation VR	41.025526343178406	3	4
200	33	Other	HTC Vive	11.47021901619747	10	1
201	55	Male	Oculus Rift	8.46133530888975	3	4
202	38	Male	HTC Vive	25.717679608560438	3	4
203	32	Female	HTC Vive	42.3839622804653	7	1
204	21	Other	Oculus Rift	9.213936961051264	2	1
205	40	Other	PlayStation VR	8.720006193692365	5	2
206	20	Other	Oculus Rift	28.09123714045642	7	2
207	18	Male	HTC Vive	31.577104855025514	4	4
208	41	Female	HTC Vive	28.233899957625752	4	5
209	25	Male	Oculus Rift	13.818440400003515	7	2
210	48	Male	Oculus Rift	31.179810229576074	1	5
211	51	Other	HTC Vive	52.77755413185617	6	2
212	24	Female	PlayStation VR	26.76990493363618	8	5
213	53	Female	Oculus Rift	32.22221426824987	10	2
214	42	Male	HTC Vive	21.117690873840647	6	4
215	56	Female	HTC Vive	5.925511277013653	10	1
216	59	Male	PlayStation VR	55.26796192437496	5	5
217	32	Male	Oculus Rift	56.228349131973616	9	5
218	20	Male	Oculus Rift	51.486109604156404	6	3
219	47	Other	Oculus Rift	35.16229434282233	9	5
220	42	Female	HTC Vive	58.67896539588441	9	2
221	29	Female	PlayStation VR	32.434009317665	2	4
222	38	Other	PlayStation VR	45.7369988497472	10	1
223	20	Other	HTC Vive	14.985687922901441	6	2
224	38	Other	Oculus Rift	56.87272604761874	5	4
225	60	Other	PlayStation VR	52.77465196395801	4	4
226	20	Female	Oculus Rift	44.21489732983517	7	4
227	30	Female	Oculus Rift	24.554586627469316	4	5
228	19	Female	PlayStation VR	12.269679569089012	1	3
229	30	Male	HTC Vive	15.072718759616185	9	2
230	47	Female	PlayStation VR	43.91145113475982	4	4
231	31	Male	Oculus Rift	49.22463189542025	3	5
232	25	Male	Oculus Rift	23.188602933157846	10	2
233	60	Male	PlayStation VR	17.252068907454017	9	3
234	35	Other	Oculus Rift	28.566049426140818	2	4
235	41	Other	Oculus Rift	33.51071575047004	5	5
236	36	Other	Oculus Rift	27.600467500551837	10	2
237	39	Other	HTC Vive	35.271372770457845	1	3
238	31	Other	HTC Vive	35.15146030088155	1	1
239	23	Male	PlayStation VR	6.632134053635467	3	2
240	52	Female	Oculus Rift	28.35404615609802	5	2
241	20	Male	PlayStation VR	36.816617931522046	3	4
242	47	Female	PlayStation VR	18.26953024431006	6	4
243	24	Other	HTC Vive	30.16684105285917	2	1
244	52	Other	HTC Vive	56.10284518363555	5	3
245	35	Male	Oculus Rift	41.60064960306035	2	5
246	36	Other	PlayStation VR	56.13921191808851	10	3
247	51	Other	HTC Vive	50.295990444064685	1	2
248	42	Other	HTC Vive	19.978172909441987	6	1
249	53	Other	Oculus Rift	29.09477246249797	6	4
250	38	Male	HTC Vive	20.68966798831051	7	3
251	34	Male	Oculus Rift	25.931966912460954	4	4
252	35	Male	HTC Vive	14.5358348341867	5	1
253	60	Other	Oculus Rift	24.888673467330793	4	5
254	20	Other	HTC Vive	52.18778860144982	3	2
255	32	Male	Oculus Rift	59.137651907510595	9	1
256	30	Other	Oculus Rift	51.55033090234956	10	2
257	32	Female	HTC Vive	41.19548707332049	2	1
258	56	Female	Oculus Rift	58.4648380169248	4	4
259	49	Female	HTC Vive	26.05533812159344	10	2
260	38	Female	HTC Vive	5.347581524631143	10	1
261	59	Female	Oculus Rift	15.892440058310168	4	3
262	41	Male	PlayStation VR	12.3220294611079	4	4
263	48	Male	Oculus Rift	22.683333988707666	4	1
264	32	Female	Oculus Rift	7.233043570780897	9	5
265	24	Male	HTC Vive	51.89726739598849	8	2
266	29	Male	PlayStation VR	21.411301935881802	8	2
267	53	Male	HTC Vive	28.260952990353953	5	1
268	57	Other	Oculus Rift	30.90222249596188	1	5
269	42	Female	Oculus Rift	42.632992699885826	10	1
270	58	Other	HTC Vive	40.28872412180051	5	5
271	37	Other	Oculus Rift	13.163848009366404	10	5
272	29	Female	Oculus Rift	43.222210627705124	10	3
273	25	Female	HTC Vive	36.342266714381	7	1
274	27	Other	PlayStation VR	36.08073790418675	5	4
275	33	Female	HTC Vive	28.25543202084931	1	3
276	38	Female	PlayStation VR	35.990464762514854	5	1
277	57	Other	Oculus Rift	52.03967136670318	6	5
278	39	Male	HTC Vive	58.32511039095489	6	4
279	55	Other	Oculus Rift	21.78197038569274	2	3
280	41	Other	Oculus Rift	5.608130156959668	5	4
281	24	Male	PlayStation VR	55.57757196988497	9	1
282	47	Male	HTC Vive	44.40805706214391	5	3
283	47	Female	Oculus Rift	31.40139958757288	7	4
284	40	Female	Oculus Rift	59.73389531418631	9	4
285	20	Other	PlayStation VR	5.678893773178635	9	4
286	54	Other	PlayStation VR	24.80022234986135	7	2
287	56	Male	Oculus Rift	43.611296376861624	8	2
288	47	Other	Oculus Rift	15.84963661077921	9	5
289	23	Female	PlayStation VR	40.94482898617223	2	1
290	32	Other	Oculus Rift	19.300457986034857	9	5
291	31	Female	Oculus Rift	7.495519139628522	8	5
292	42	Male	HTC Vive	35.266731155458174	3	5
293	51	Male	PlayStation VR	21.39356750777037	5	3
294	28	Other	Oculus Rift	57.096945902527274	7	1
295	40	Female	Oculus Rift	45.278202046653064	3	4
296	33	Male	Oculus Rift	52.44700641008652	9	3
297	23	Male	PlayStation VR	43.89558720821031	7	1
298	39	Other	HTC Vive	55.89584405260791	1	1
299	31	Female	Oculus Rift	22.84346315644444	9	4
300	18	Other	HTC Vive	51.813832644409	7	3
301	46	Other	PlayStation VR	36.596810435411314	6	1
302	27	Female	HTC Vive	42.75459162808759	10	2
303	30	Other	Oculus Rift	27.097769821057163	4	5
304	30	Other	HTC Vive	19.27087809829737	3	5
305	55	Female	HTC Vive	20.621731128775817	6	3
306	34	Male	PlayStation VR	37.118420328100164	1	5
307	18	Male	HTC Vive	53.95627156487721	9	4
308	58	Male	Oculus Rift	57.283119906548514	10	1
309	37	Female	Oculus Rift	25.227551853333026	1	3
310	33	Other	PlayStation VR	58.21748904802064	6	2
311	30	Other	PlayStation VR	19.099456707347784	3	3
312	51	Other	PlayStation VR	55.62710606978335	5	5
313	29	Female	Oculus Rift	6.216317575756527	7	4
314	33	Male	PlayStation VR	56.726841066606255	8	2
315	41	Male	HTC Vive	28.07512995784392	1	3
316	38	Female	HTC Vive	28.49336865016499	8	1
317	31	Other	HTC Vive	44.27517213380118	1	4
318	50	Female	PlayStation VR	52.9150771300714	1	2
319	20	Other	Oculus Rift	41.39791209475809	7	3
320	25	Female	HTC Vive	45.32232954931562	5	4
321	25	Male	PlayStation VR	12.468253778625051	6	5
322	24	Other	Oculus Rift	26.890696273873296	3	1
323	28	Female	Oculus Rift	39.133191551012814	10	2
324	55	Female	HTC Vive	42.40765747279055	10	1
325	31	Female	PlayStation VR	16.054033759227025	6	2
326	47	Other	Oculus Rift	5.991537516239286	5	2
327	47	Male	Oculus Rift	53.93997048486796	2	1
328	34	Female	PlayStation VR	44.53550335857871	8	3
329	35	Male	HTC Vive	41.85057664742197	7	5
330	21	Other	HTC Vive	30.673299682189374	7	3
331	38	Female	Oculus Rift	5.2037596464231495	7	1
332	19	Female	PlayStation VR	47.810880160288356	3	4
333	33	Male	Oculus Rift	54.397616556459816	8	1
334	21	Other	Oculus Rift	24.546815994727396	2	4
335	34	Other	Oculus Rift	59.10230825644275	10	2
336	33	Male	HTC Vive	36.31931612006679	7	4
337	35	Male	Oculus Rift	30.571581052423284	8	3
338	28	Male	HTC Vive	39.65986004506149	6	3
339	56	Other	HTC Vive	53.715624796631346	3	4
340	59	Male	Oculus Rift	51.28791536804561	7	2
341	24	Male	PlayStation VR	42.22566106107188	2	3
342	49	Male	Oculus Rift	56.65839690194559	10	5
343	18	Male	PlayStation VR	36.6168105133259	8	2
344	46	Female	HTC Vive	13.794704970598465	4	2
345	41	Other	Oculus Rift	10.757991201232997	3	5
346	24	Male	PlayStation VR	27.644255841467295	7	4
347	40	Male	Oculus Rift	11.583002823863684	7	1
348	31	Male	PlayStation VR	18.38947454725629	1	2
349	22	Other	Oculus Rift	44.509649483424546	1	3
350	49	Female	HTC Vive	28.10560509620214	10	3
351	20	Female	PlayStation VR	28.123064368471237	5	2
352	50	Other	PlayStation VR	35.404233055531854	10	4
353	29	Male	Oculus Rift	31.4749538653062	5	4
354	53	Female	Oculus Rift	31.28611853037196	10	1
355	18	Female	Oculus Rift	25.3460986947932	1	1
356	49	Other	HTC Vive	49.46415846084132	10	3
357	50	Male	PlayStation VR	32.79333326725688	3	4
358	26	Male	HTC Vive	40.225894662596474	1	5
359	25	Other	HTC Vive	15.655624310449872	9	5
360	23	Other	HTC Vive	28.298782960393165	6	3
361	24	Female	HTC Vive	20.43509762688727	9	2
362	40	Male	HTC Vive	17.96340375281855	1	3
363	30	Male	PlayStation VR	25.462767376471923	7	4
364	28	Male	PlayStation VR	38.95967545750432	4	3
365	35	Male	PlayStation VR	51.14778727713122	1	5
366	27	Female	Oculus Rift	25.717475007051203	4	3
367	44	Other	Oculus Rift	52.83247275216572	2	5
368	26	Female	HTC Vive	26.889067494153824	8	5
369	54	Male	PlayStation VR	21.013797744703744	5	4
370	58	Other	PlayStation VR	23.82493466864835	2	2
371	55	Other	HTC Vive	24.070577758949895	3	3
372	29	Male	PlayStation VR	12.250294672892547	4	2
373	51	Other	HTC Vive	18.603335954353955	8	5
374	54	Female	Oculus Rift	19.098588090311985	4	3
375	44	Other	PlayStation VR	35.44942770107912	8	3
376	37	Other	Oculus Rift	30.079172154613538	2	3
377	31	Male	PlayStation VR	7.3820050766522725	2	5
378	44	Other	HTC Vive	10.606699539738877	3	2
379	26	Other	Oculus Rift	22.03510528592459	3	2
380	57	Female	HTC Vive	52.09396950779898	9	5
381	30	Other	HTC Vive	48.531048558891406	9	1
382	19	Male	PlayStation VR	6.03285795763747	8	2
383	50	Other	HTC Vive	30.59824961798285	1	2
384	49	Other	Oculus Rift	30.994506510896617	1	2
385	56	Other	Oculus Rift	58.41477864427708	6	5
386	39	Other	Oculus Rift	34.30984163056331	1	3
387	28	Other	HTC Vive	9.6185141455461	7	4
388	19	Male	PlayStation VR	27.11501243027914	5	5
389	30	Female	Oculus Rift	15.615026242532501	6	3
390	30	Other	PlayStation VR	11.731979546780693	9	2
391	60	Male	PlayStation VR	49.65683177500063	8	3
392	49	Other	HTC Vive	48.41229349515633	3	1
393	58	Other	Oculus Rift	9.238373996022979	5	4
394	39	Male	HTC Vive	54.23742526470158	5	4
395	36	Other	HTC Vive	21.35332723807066	5	2
396	52	Other	PlayStation VR	50.5884032008668	9	2
397	18	Other	Oculus Rift	27.4604204581124	8	3
398	42	Female	HTC Vive	50.5352761807604	3	3
399	54	Female	PlayStation VR	28.55663154128996	7	2
400	33	Male	PlayStation VR	16.915628564222338	6	2
401	40	Other	PlayStation VR	54.08714226835714	7	4
402	51	Male	PlayStation VR	5.599194603946594	10	2
403	31	Other	Oculus Rift	21.57543707848184	3	3
404	20	Female	Oculus Rift	17.418046716404387	5	2
405	33	Male	Oculus Rift	34.47676395299142	4	3
406	54	Male	PlayStation VR	35.31450833072365	7	4
407	39	Female	HTC Vive	43.310377154872995	6	5
408	49	Male	HTC Vive	39.62869467354047	5	3
409	36	Other	Oculus Rift	59.54910536372816	1	5
410	41	Other	HTC Vive	23.11917123547272	9	1
411	29	Female	HTC Vive	8.652689074149418	2	1
412	54	Male	PlayStation VR	37.2140508538257	6	3
413	25	Other	PlayStation VR	50.71214203033938	8	2
414	53	Male	HTC Vive	54.45543335070314	9	2
415	35	Male	HTC Vive	14.677006821754313	10	5
416	40	Female	PlayStation VR	58.208837229140194	2	4
417	32	Other	HTC Vive	24.66537869975883	10	5
418	55	Other	HTC Vive	34.79766202564673	5	1
419	56	Female	Oculus Rift	42.22298288227114	3	1
420	24	Male	PlayStation VR	11.5696782989097	4	1
421	44	Female	HTC Vive	25.45788940730463	5	1
422	20	Other	HTC Vive	31.125017511870556	8	2
423	51	Male	HTC Vive	41.777269920361675	1	1
424	41	Female	Oculus Rift	38.957796668000825	1	2
425	53	Female	Oculus Rift	52.57013786671364	10	1
426	34	Female	Oculus Rift	26.75909436157671	6	3
427	35	Other	HTC Vive	22.48545121381752	10	1
428	38	Other	Oculus Rift	53.76641208658132	1	2
429	22	Male	HTC Vive	21.980430795697007	8	1
430	29	Other	Oculus Rift	36.92280883905116	8	1
431	31	Female	HTC Vive	45.62236639242961	4	2
432	60	Female	HTC Vive	43.50399477845866	7	5
433	42	Male	Oculus Rift	50.99953501693101	4	1
434	60	Male	Oculus Rift	43.70206629382329	7	3
435	34	Female	Oculus Rift	22.85257974855124	3	3
436	45	Other	Oculus Rift	33.117348645102915	7	4
437	42	Other	HTC Vive	12.721418447688764	7	5
438	39	Female	PlayStation VR	5.163764071327553	6	5
439	38	Other	HTC Vive	36.95901871287748	9	1
440	54	Female	PlayStation VR	14.252248277822114	7	1
441	27	Other	PlayStation VR	39.42891374024925	1	3
442	48	Female	PlayStation VR	22.974552084961285	9	5
443	20	Male	HTC Vive	23.915247923809456	9	5
444	20	Male	HTC Vive	59.09698711460016	1	2
445	39	Female	PlayStation VR	58.32677262184461	1	5
446	50	Female	HTC Vive	26.44013879408086	1	5
447	25	Other	PlayStation VR	19.77392960978875	4	1
448	29	Other	PlayStation VR	12.046709693730026	3	5
449	28	Male	Oculus Rift	49.270601912367965	1	2
450	35	Other	PlayStation VR	52.24805924691774	7	2
451	35	Male	HTC Vive	40.85256497671644	5	3
452	37	Male	PlayStation VR	7.135402444439338	10	4
453	30	Male	PlayStation VR	15.69397129903291	4	4
454	52	Male	Oculus Rift	7.4134787510359645	5	4
455	57	Male	Oculus Rift	9.40275196855838	10	4
456	36	Female	PlayStation VR	31.49293159635979	10	3
457	25	Other	Oculus Rift	52.391374526938094	7	2
458	20	Other	PlayStation VR	30.165530081466414	9	5
459	32	Female	HTC Vive	30.649355976662413	2	4
460	47	Female	PlayStation VR	38.720976761509185	3	4
461	24	Male	Oculus Rift	37.43861458150593	6	2
462	57	Other	HTC Vive	23.186908663945964	5	1
463	41	Male	HTC Vive	23.397903237949812	9	5
464	24	Male	HTC Vive	57.86829032912571	6	5
465	59	Female	HTC Vive	10.550868241327699	6	1
466	32	Female	HTC Vive	52.68699306923651	3	1
467	43	Other	Oculus Rift	13.723242905562293	6	1
468	18	Other	PlayStation VR	10.7066999348549	8	3
469	31	Other	PlayStation VR	49.029358162976436	5	2
470	41	Other	HTC Vive	16.70995166973755	2	2
471	59	Other	HTC Vive	32.203875793182675	7	3
472	42	Female	Oculus Rift	42.655777110531034	6	4
473	38	Male	HTC Vive	32.40555285632888	5	5
474	29	Male	HTC Vive	15.801604628215328	4	4
475	50	Female	Oculus Rift	56.29719147467829	10	5
476	60	Other	PlayStation VR	25.715619001411316	7	1
477	38	Female	Oculus Rift	17.46751702187272	6	2
478	57	Female	PlayStation VR	55.70901782367548	6	1
479	52	Other	PlayStation VR	17.544149753643943	1	3
480	43	Female	HTC Vive	53.389716208161346	7	1
481	37	Female	Oculus Rift	40.19700453089072	7	3
482	38	Other	Oculus Rift	53.53020642868108	1	4
483	48	Other	HTC Vive	27.031310965366185	10	2
484	53	Female	Oculus Rift	27.32032534892476	2	2
485	19	Female	Oculus Rift	7.747755780219066	4	3
486	29	Male	HTC Vive	29.373737193300336	9	2
487	57	Other	Oculus Rift	33.15213038695089	4	3
488	22	Female	PlayStation VR	36.94278803013131	8	2
489	50	Other	Oculus Rift	11.845012424976247	4	2
490	33	Other	HTC Vive	6.1851791478923035	10	1
491	38	Other	Oculus Rift	53.1764659050519	4	1
492	52	Male	Oculus Rift	58.95206972718624	6	3
493	58	Other	HTC Vive	19.456962768980766	8	5
494	49	Other	PlayStation VR	9.82879787759298	10	3
495	28	Female	Oculus Rift	5.848917739651526	10	3
496	54	Other	HTC Vive	34.24172378992135	3	5
497	58	Male	HTC Vive	34.201173620858874	2	4
498	60	Male	HTC Vive	55.784029610905186	1	2
499	42	Other	Oculus Rift	38.798691559128066	1	2
500	18	Male	PlayStation VR	57.23340399688119	6	3
501	50	Other	HTC Vive	49.84369156088872	9	1
502	50	Male	PlayStation VR	18.309111728315912	3	4
503	42	Female	Oculus Rift	10.50254743512492	7	3
504	38	Other	PlayStation VR	48.509281081483834	2	1
505	25	Female	Oculus Rift	42.494988852772	3	1
506	38	Female	HTC Vive	43.60593115978239	6	5
507	60	Female	Oculus Rift	36.68736971877725	6	1
508	25	Female	HTC Vive	41.7465603014116	9	1
509	27	Other	PlayStation VR	33.744792215534886	5	3
510	42	Male	Oculus Rift	16.05148589933894	9	3
511	22	Male	HTC Vive	42.63718284311801	3	4
512	55	Female	Oculus Rift	57.706107306218094	9	2
513	26	Male	PlayStation VR	44.66138527390799	5	1
514	32	Female	Oculus Rift	5.688446846537322	9	5
515	60	Other	Oculus Rift	45.64963238011426	5	2
516	25	Female	PlayStation VR	45.60451442059673	1	1
517	34	Female	PlayStation VR	31.20112537801693	9	3
518	52	Male	HTC Vive	28.047262005816645	2	5
519	44	Female	HTC Vive	11.9035718327202	1	4
520	32	Other	PlayStation VR	41.47201381552562	3	3
521	26	Other	PlayStation VR	23.97032549854138	9	1
522	57	Male	Oculus Rift	10.501261437173406	4	1
523	37	Other	PlayStation VR	18.83239609777266	4	2
524	54	Female	PlayStation VR	50.753148949004945	7	5
525	26	Male	HTC Vive	21.965384273307798	7	5
526	33	Male	HTC Vive	35.454338159733766	8	2
527	32	Female	HTC Vive	12.288126305696407	9	1
528	44	Male	HTC Vive	36.5606921513842	10	1
529	44	Female	HTC Vive	33.364638892868975	2	5
530	42	Other	HTC Vive	9.303148487334315	10	2
531	29	Male	PlayStation VR	51.25875060566747	6	2
532	30	Other	HTC Vive	30.494230305539787	9	3
533	28	Male	PlayStation VR	12.684139504445838	2	1
534	49	Male	HTC Vive	24.60764013123212	10	3
535	60	Other	PlayStation VR	22.416754663373982	8	1
536	21	Male	PlayStation VR	8.504160590231482	10	1
537	29	Male	Oculus Rift	34.98194639923249	6	4
538	49	Male	Oculus Rift	27.80817256927725	7	5
539	57	Female	PlayStation VR	18.737571534788735	3	1
540	43	Other	Oculus Rift	42.6273762261558	8	5
541	28	Female	PlayStation VR	18.722275397387243	4	2
542	26	Male	PlayStation VR	34.75027787029785	8	5
543	59	Male	HTC Vive	33.44925024129313	10	4
544	58	Female	PlayStation VR	58.399158382994344	4	1
545	30	Female	PlayStation VR	53.36696271956143	2	4
546	53	Female	HTC Vive	47.664316000635246	5	5
547	28	Other	PlayStation VR	26.043711906704125	5	4
548	29	Other	PlayStation VR	44.80004888491524	6	4
549	36	Other	HTC Vive	36.44100791913753	6	5
550	58	Female	HTC Vive	37.887786053280706	10	1
551	48	Other	HTC Vive	22.926541905531497	6	1
552	19	Female	HTC Vive	34.692727597518214	3	3
553	23	Male	Oculus Rift	53.1982605367951	6	3
554	44	Female	PlayStation VR	15.103032340615597	6	5
555	48	Male	HTC Vive	38.494648223470854	9	3
556	31	Male	PlayStation VR	36.83491229227046	3	5
557	31	Other	PlayStation VR	37.23665824110093	8	5
558	55	Male	PlayStation VR	8.012024009042996	1	3
559	34	Male	HTC Vive	28.512030834747787	4	5
560	42	Female	PlayStation VR	30.579698026517484	8	1
561	28	Male	Oculus Rift	16.04471979771308	8	4
562	36	Female	HTC Vive	48.96573340894319	7	1
563	48	Other	HTC Vive	16.974480917731398	5	5
564	40	Female	PlayStation VR	55.24360659786094	3	1
565	24	Female	PlayStation VR	21.689779833688213	10	4
566	40	Female	Oculus Rift	46.59247069727773	3	2
567	25	Other	PlayStation VR	12.933831940238655	4	5
568	42	Female	PlayStation VR	34.559151364681156	6	1
569	48	Other	HTC Vive	26.90285914694119	5	1
570	40	Male	Oculus Rift	17.149749012004854	6	3
571	53	Female	PlayStation VR	46.75219748028837	8	4
572	46	Female	PlayStation VR	39.10042755111779	6	1
573	19	Other	Oculus Rift	17.47833781125081	8	2
574	30	Male	PlayStation VR	44.10131762556916	4	2
575	51	Female	Oculus Rift	57.873449252435265	4	1
576	23	Other	Oculus Rift	16.502495916490048	3	3
577	55	Male	PlayStation VR	21.387211709492355	3	2
578	33	Male	PlayStation VR	10.216770340326795	2	5
579	55	Female	Oculus Rift	52.87449814878326	8	2
580	30	Male	Oculus Rift	24.9125058092033	7	4
581	51	Other	HTC Vive	54.01924096458123	10	1
582	48	Male	Oculus Rift	55.937540899470726	8	4
583	54	Male	HTC Vive	58.010258679860065	4	2
584	58	Female	Oculus Rift	54.282767185305524	1	2
585	39	Male	PlayStation VR	13.41887335574125	8	3
586	41	Female	HTC Vive	6.962830052559451	1	2
587	39	Other	PlayStation VR	54.75156167225309	7	5
588	46	Other	HTC Vive	34.12924163324023	6	3
589	18	Female	PlayStation VR	25.161814116571215	1	3
590	27	Other	Oculus Rift	44.867056847306145	6	4
591	36	Female	HTC Vive	24.392790648864608	5	4
592	19	Male	PlayStation VR	41.78188900565985	5	5
593	43	Male	Oculus Rift	35.187461340664825	6	1
594	45	Other	HTC Vive	51.32976152033825	2	3
595	35	Female	Oculus Rift	42.606963208705835	7	3
596	20	Other	HTC Vive	11.745599606089506	2	2
597	60	Female	PlayStation VR	41.39187594766449	2	3
598	57	Other	HTC Vive	48.85952836414941	8	4
599	52	Male	Oculus Rift	33.35019490492515	8	2
600	45	Female	HTC Vive	23.069034792614794	10	4
601	41	Male	Oculus Rift	8.044430774492342	2	4
602	35	Male	PlayStation VR	48.72427132868937	3	4
603	32	Female	HTC Vive	46.04617694006525	2	3
604	33	Other	Oculus Rift	54.32484720978879	7	3
605	34	Female	PlayStation VR	33.02848280763308	4	5
606	50	Other	Oculus Rift	26.546275202960697	1	3
607	49	Male	HTC Vive	48.535552301513505	2	5
608	33	Female	HTC Vive	10.263674320455564	6	2
609	45	Female	PlayStation VR	42.483001945135946	1	3
610	36	Female	HTC Vive	41.73645312653856	5	3
611	59	Female	HTC Vive	32.56129734385547	6	2
612	51	Other	PlayStation VR	10.618921132805317	5	5
613	40	Female	HTC Vive	37.0421604518534	10	5
614	41	Male	Oculus Rift	51.55302668368741	2	5
615	32	Male	HTC Vive	42.410656566429125	1	2
616	47	Male	HTC Vive	57.73263640270221	3	3
617	18	Male	Oculus Rift	55.58435719197885	6	4
618	32	Female	PlayStation VR	21.124869848245464	3	5
619	38	Female	HTC Vive	41.70899276765398	2	3
620	59	Female	HTC Vive	30.55975163736096	4	5
621	28	Female	Oculus Rift	36.228803450767835	5	4
622	46	Male	Oculus Rift	42.11852585802312	1	1
623	18	Male	PlayStation VR	58.33148979764022	7	3
624	45	Other	Oculus Rift	52.30967111610265	5	2
625	30	Male	Oculus Rift	22.830760220530625	5	1
626	32	Female	HTC Vive	28.428542022365	4	4
627	36	Other	HTC Vive	47.01598919858073	9	3
628	28	Female	PlayStation VR	8.493372830193099	2	2
629	58	Female	HTC Vive	39.643175899442035	1	3
630	37	Male	Oculus Rift	34.18610776249563	7	4
631	40	Female	Oculus Rift	56.380501753063584	4	5
632	29	Female	HTC Vive	27.62981512433108	6	3
633	52	Other	PlayStation VR	16.463022606327808	1	1
634	52	Female	Oculus Rift	57.32490631004018	6	3
635	23	Female	HTC Vive	39.20571936527118	7	5
636	29	Female	Oculus Rift	25.124815078136884	2	5
637	34	Other	Oculus Rift	38.57336750555505	10	1
638	56	Male	Oculus Rift	51.55099937858569	2	4
639	58	Other	PlayStation VR	43.48443861208782	3	2
640	31	Female	PlayStation VR	28.105117843373765	7	5
641	40	Other	HTC Vive	59.8576159142642	8	5
642	19	Male	PlayStation VR	5.219837804099125	7	5
643	35	Male	Oculus Rift	16.050282981394346	10	4
644	51	Female	Oculus Rift	42.90214638775936	2	4
645	21	Male	Oculus Rift	9.140250295862256	10	5
646	44	Other	Oculus Rift	19.69929837574285	3	4
647	54	Other	Oculus Rift	44.89274006361748	1	5
648	27	Other	Oculus Rift	38.04413203148387	2	5
649	52	Female	HTC Vive	35.6094001573879	1	4
650	27	Female	Oculus Rift	55.931956960060624	2	2
651	42	Other	PlayStation VR	37.030470606312626	10	2
652	31	Male	Oculus Rift	6.479924880620631	7	5
653	53	Male	PlayStation VR	21.223079982116282	3	2
654	24	Male	Oculus Rift	24.666719953301453	5	3
655	50	Male	Oculus Rift	50.27259281347032	9	1
656	53	Male	Oculus Rift	49.10237486164205	3	4
657	27	Other	PlayStation VR	45.00657113813336	10	1
658	48	Other	Oculus Rift	10.546970174967349	3	3
659	53	Other	HTC Vive	17.7474608383596	1	5
660	48	Other	HTC Vive	44.41986249545169	4	2
661	46	Female	HTC Vive	53.642201418882074	7	3
662	22	Other	PlayStation VR	30.342995245186867	1	5
663	26	Male	HTC Vive	25.23905541683094	2	2
664	32	Female	HTC Vive	18.03083386937801	5	3
665	58	Female	HTC Vive	37.37858302476261	6	4
666	37	Male	Oculus Rift	55.36905244864578	6	3
667	29	Other	Oculus Rift	31.981222915525336	3	2
668	44	Male	PlayStation VR	19.817688967090334	8	5
669	55	Male	HTC Vive	23.066119539392965	3	5
670	25	Female	HTC Vive	6.081832677450166	7	5
671	50	Other	PlayStation VR	11.239483065409885	2	1
672	24	Female	HTC Vive	12.646254364502541	6	3
673	58	Female	Oculus Rift	13.39727975985056	1	1
674	25	Male	PlayStation VR	23.7218184095795	7	3
675	58	Male	Oculus Rift	26.951205482808682	2	3
676	29	Female	HTC Vive	59.71952888283962	1	4
677	41	Female	Oculus Rift	45.40793779761309	2	3
678	30	Male	PlayStation VR	15.013686975657151	1	2
679	32	Male	PlayStation VR	25.466003708578064	2	2
680	49	Other	HTC Vive	46.87419751347634	7	4
681	39	Male	Oculus Rift	11.899401553863292	2	2
682	27	Other	Oculus Rift	47.655706119989205	3	4
683	28	Male	Oculus Rift	26.629400687005727	7	2
684	33	Other	PlayStation VR	46.82179978861591	10	5
685	37	Female	PlayStation VR	18.147458005989876	4	3
686	37	Female	HTC Vive	31.536595765716683	1	4
687	23	Female	HTC Vive	45.93119525871663	10	1
688	54	Female	Oculus Rift	9.019456836958957	9	2
689	23	Female	HTC Vive	5.039438805707397	5	4
690	45	Male	HTC Vive	14.489483841484265	8	4
691	54	Other	PlayStation VR	21.874338608764496	5	5
692	46	Female	HTC Vive	36.48275067208276	5	1
693	30	Male	HTC Vive	6.7836922222787965	4	5
694	49	Male	Oculus Rift	36.20929133159622	3	5
695	50	Male	HTC Vive	13.056103170747452	9	2
696	47	Female	HTC Vive	27.91076449515181	10	2
697	57	Female	HTC Vive	15.847323967748808	4	3
698	37	Male	HTC Vive	25.19058919950361	5	3
699	23	Male	Oculus Rift	56.427294219676725	8	3
700	50	Male	Oculus Rift	34.902477754337866	6	4
701	43	Female	HTC Vive	6.4094825595580005	7	4
702	45	Other	PlayStation VR	11.706533158236574	5	1
703	49	Male	HTC Vive	16.798521094778177	8	4
704	45	Male	Oculus Rift	24.624543808207555	1	2
705	21	Male	PlayStation VR	16.32199422803552	10	1
706	50	Other	PlayStation VR	35.12844489277899	9	4
707	38	Male	Oculus Rift	36.35503864867013	6	3
708	55	Other	PlayStation VR	38.89841047963253	9	4
709	54	Female	Oculus Rift	29.170732501347214	7	1
710	51	Female	Oculus Rift	26.365841093134485	2	5
711	49	Female	HTC Vive	45.197202896537846	4	4
712	38	Female	PlayStation VR	39.384335316056145	6	1
713	40	Male	Oculus Rift	11.585627769049822	6	4
714	44	Female	PlayStation VR	5.737699957485518	3	1
715	24	Male	HTC Vive	54.2109754934813	2	4
716	59	Female	HTC Vive	12.7516099355708	3	1
717	25	Other	Oculus Rift	53.03225833613758	7	5
718	18	Female	PlayStation VR	26.342361751790012	10	4
719	29	Male	Oculus Rift	5.095207217475991	7	1
720	60	Female	HTC Vive	38.59325931148134	2	2
721	29	Female	Oculus Rift	29.439462062378674	9	3
722	49	Male	Oculus Rift	52.80794780457271	2	1
723	35	Male	HTC Vive	50.31099964377242	3	1
724	39	Male	HTC Vive	23.54462436907469	6	1
725	53	Other	PlayStation VR	38.19319332508849	6	5
726	19	Female	HTC Vive	20.274322373201933	3	3
727	32	Male	Oculus Rift	30.9495916299999	7	4
728	38	Female	Oculus Rift	11.487553848136935	2	2
729	28	Other	Oculus Rift	9.242199798941957	1	1
730	50	Other	HTC Vive	34.666029342681654	9	2
731	49	Male	HTC Vive	30.724285115663864	3	3
732	53	Male	Oculus Rift	22.71738012559056	5	1
733	52	Other	PlayStation VR	47.88163974954135	9	3
734	33	Other	HTC Vive	31.264400533177756	2	5
735	48	Other	Oculus Rift	14.756046591666488	7	3
736	42	Female	PlayStation VR	38.40969858667232	3	5
737	45	Male	Oculus Rift	54.81618349561653	8	1
738	31	Other	Oculus Rift	16.71759455795796	1	1
739	24	Other	HTC Vive	46.43066543496385	3	4
740	47	Male	PlayStation VR	31.09683909291928	5	4
741	58	Male	PlayStation VR	16.051044829860125	10	5
742	28	Other	Oculus Rift	28.903363062636735	2	3
743	55	Male	PlayStation VR	14.938695868253593	10	2
744	58	Female	PlayStation VR	25.47547637783905	3	4
745	23	Female	Oculus Rift	56.467013884760526	3	3
746	59	Other	Oculus Rift	50.28114703846324	2	1
747	36	Female	HTC Vive	31.672668345910576	2	3
748	48	Other	PlayStation VR	43.75489463288841	3	1
749	60	Male	HTC Vive	25.54964062363318	8	4
750	43	Other	HTC Vive	10.654559468172042	1	1
751	44	Other	PlayStation VR	48.69645073835462	9	3
752	31	Male	PlayStation VR	44.91494892982531	5	1
753	37	Male	HTC Vive	34.62324038965988	9	5
754	23	Other	HTC Vive	33.643709090067986	2	5
755	59	Other	Oculus Rift	15.535579923929163	2	4
756	55	Male	Oculus Rift	47.62816329505712	1	4
757	51	Other	Oculus Rift	51.585540446410384	1	5
758	19	Other	PlayStation VR	34.319272750062225	9	4
759	39	Other	HTC Vive	54.45520146139425	8	1
760	32	Female	HTC Vive	54.69087972402883	7	3
761	47	Male	Oculus Rift	25.80727162646147	8	2
762	53	Other	PlayStation VR	8.945796841032756	1	1
763	59	Male	Oculus Rift	11.959517211960911	7	4
764	36	Female	HTC Vive	18.25054174947629	7	4
765	28	Male	HTC Vive	26.85863482373408	10	1
766	52	Male	HTC Vive	54.649532939279524	10	5
767	42	Female	Oculus Rift	13.804643256546468	10	2
768	50	Male	Oculus Rift	55.80935462576278	8	2
769	23	Male	HTC Vive	35.162990248457916	1	4
770	50	Other	Oculus Rift	47.90829753859212	9	4
771	33	Other	Oculus Rift	16.75875686163608	1	2
772	29	Male	PlayStation VR	54.05114151100388	4	4
773	46	Male	HTC Vive	37.21547102544684	1	2
774	31	Female	HTC Vive	54.21627997347428	6	3
775	33	Female	HTC Vive	5.865298057855172	2	1
776	23	Male	Oculus Rift	10.16757402590374	3	1
777	38	Male	HTC Vive	27.784122531159255	5	4
778	60	Other	HTC Vive	54.03412166089942	2	4
779	30	Female	PlayStation VR	28.987551146910917	7	1
780	47	Other	PlayStation VR	30.84382447680933	7	4
781	49	Other	PlayStation VR	38.73799515838349	6	5
782	42	Other	Oculus Rift	14.81768442312478	9	4
783	57	Female	Oculus Rift	32.48138297083446	1	5
784	23	Male	HTC Vive	43.871396451894995	7	5
785	46	Other	PlayStation VR	26.69763090954978	4	2
786	26	Female	PlayStation VR	16.27220908891317	2	5
787	38	Male	PlayStation VR	55.872436102094966	9	4
788	53	Male	HTC Vive	42.25958023806289	2	5
789	39	Male	HTC Vive	42.06610899468763	2	2
790	47	Female	Oculus Rift	42.108723155036586	5	4
791	32	Male	HTC Vive	57.20290216977595	5	4
792	19	Other	HTC Vive	52.61699853241235	6	5
793	52	Male	PlayStation VR	28.819205615117646	5	4
794	22	Male	Oculus Rift	12.011667928116626	10	4
795	47	Male	Oculus Rift	9.588692660390839	8	4
796	49	Other	Oculus Rift	27.631697675729928	1	1
797	54	Male	Oculus Rift	41.576450989735804	5	3
798	33	Female	Oculus Rift	11.353006273508644	1	2
799	48	Other	PlayStation VR	14.959431882035117	4	3
800	37	Male	PlayStation VR	31.078317214687356	1	5
801	54	Female	PlayStation VR	38.38103717890463	6	2
802	60	Other	PlayStation VR	10.058561519332027	8	1
803	28	Male	Oculus Rift	44.77257086554777	8	4
804	51	Other	PlayStation VR	44.95491941233537	4	4
805	53	Female	Oculus Rift	15.814265692749164	7	5
806	30	Male	Oculus Rift	29.121368227992622	10	1
807	49	Other	HTC Vive	37.01234013496662	10	2
808	38	Other	HTC Vive	45.92049699934571	2	3
809	45	Other	Oculus Rift	59.773383346392855	7	3
810	53	Male	HTC Vive	18.238821862381876	6	4
811	28	Male	HTC Vive	41.20527161035817	1	3
812	37	Other	PlayStation VR	32.27943925397009	8	2
813	23	Other	PlayStation VR	5.892418424638253	8	2
814	53	Other	HTC Vive	15.143709988437525	9	2
815	28	Male	Oculus Rift	51.10268891925804	7	5
816	28	Other	HTC Vive	6.2570149622496976	2	3
817	31	Male	PlayStation VR	6.365491875051955	7	2
818	43	Male	HTC Vive	31.35351416365528	3	3
819	46	Female	Oculus Rift	39.760231559369146	6	5
820	49	Other	HTC Vive	43.37997566894754	3	5
821	20	Female	PlayStation VR	13.87761533202448	10	2
822	24	Male	HTC Vive	57.175919695619676	2	1
823	35	Other	PlayStation VR	41.84235598123596	9	2
824	55	Male	Oculus Rift	12.460526535599183	7	1
825	32	Female	HTC Vive	53.15347552600433	4	5
826	26	Other	PlayStation VR	21.578346121695372	3	1
827	52	Male	HTC Vive	33.76357883903627	8	5
828	40	Female	PlayStation VR	58.61393691137707	7	5
829	26	Male	Oculus Rift	9.838312703680236	4	1
830	22	Other	HTC Vive	19.644701499358113	8	5
831	28	Male	PlayStation VR	11.101424867685653	2	1
832	53	Male	HTC Vive	42.7068130072653	6	1
833	55	Male	HTC Vive	56.17197529111933	7	4
834	39	Female	PlayStation VR	9.934888667595402	5	1
835	43	Male	PlayStation VR	12.674107060433776	8	2
836	54	Female	PlayStation VR	33.110432070709464	6	5
837	29	Other	PlayStation VR	7.658293213550948	6	5
838	24	Male	HTC Vive	42.09664646437699	2	4
839	40	Female	PlayStation VR	30.12797421766197	8	2
840	35	Female	PlayStation VR	30.930549393067828	5	4
841	40	Female	PlayStation VR	51.51402965173083	6	2
842	38	Female	PlayStation VR	19.45548344217753	6	1
843	33	Female	PlayStation VR	27.58147026975813	4	5
844	26	Female	PlayStation VR	58.05334619608593	5	2
845	33	Female	Oculus Rift	37.78776335484497	10	4
846	22	Male	PlayStation VR	6.76649243564666	6	3
847	48	Male	HTC Vive	23.095198269361227	7	4
848	45	Female	Oculus Rift	8.505194659407456	5	5
849	25	Female	HTC Vive	49.48069840999216	2	4
850	59	Other	Oculus Rift	46.1634386876697	9	1
851	55	Male	Oculus Rift	9.855320378642702	6	1
852	21	Other	PlayStation VR	50.33517167298101	9	4
853	49	Female	Oculus Rift	29.95667666924994	7	2
854	54	Other	Oculus Rift	54.64646665915903	5	5
855	37	Female	PlayStation VR	12.15971193674633	3	4
856	30	Female	PlayStation VR	50.34654297290388	5	3
857	26	Male	HTC Vive	8.613690613925261	7	1
858	21	Female	PlayStation VR	41.15652513252572	10	5
859	38	Male	Oculus Rift	28.644257237589464	10	3
860	27	Female	PlayStation VR	6.64642380053442	1	4
861	19	Other	PlayStation VR	36.0788813529565	5	2
862	57	Other	Oculus Rift	6.131606262057487	5	3
863	30	Male	Oculus Rift	35.860894900942895	3	1
864	37	Male	HTC Vive	9.293954288307845	3	4
865	26	Other	HTC Vive	47.592243946077055	9	5
866	53	Female	PlayStation VR	42.611405713884274	2	4
867	39	Female	Oculus Rift	42.27400867572828	9	2
868	21	Other	Oculus Rift	53.44002976188403	7	4
869	50	Female	PlayStation VR	57.409111032425926	1	3
870	51	Male	Oculus Rift	43.93781283336041	5	5
871	45	Other	HTC Vive	9.39048775700474	8	2
872	57	Other	PlayStation VR	8.831795224690993	3	5
873	22	Female	Oculus Rift	58.92898362914252	3	5
874	59	Other	HTC Vive	53.211507380632376	9	1
875	31	Female	HTC Vive	38.283220386951704	1	3
876	19	Other	HTC Vive	31.442116367973917	1	2
877	35	Other	HTC Vive	47.28440448467602	9	5
878	50	Male	Oculus Rift	52.35743980503398	7	4
879	40	Male	Oculus Rift	30.196672672544718	3	4
880	44	Other	Oculus Rift	31.714694809395134	2	4
881	43	Other	PlayStation VR	5.523328155104489	5	1
882	53	Other	Oculus Rift	14.877004217452411	4	5
883	27	Other	HTC Vive	37.575292192128266	9	2
884	53	Other	PlayStation VR	52.732601347152894	2	5
885	48	Female	Oculus Rift	41.5121867144163	3	3
886	44	Other	PlayStation VR	56.697249463468125	9	5
887	28	Female	Oculus Rift	37.983926143207846	6	3
888	19	Other	PlayStation VR	17.966732876411093	8	1
889	33	Male	HTC Vive	13.499387458126936	2	2
890	36	Other	HTC Vive	40.95316787506598	8	1
891	22	Other	HTC Vive	18.301404193181114	9	2
892	57	Male	Oculus Rift	29.22280857639213	1	2
893	60	Female	Oculus Rift	29.72247662666697	4	3
894	38	Female	PlayStation VR	26.459488134065936	10	4
895	23	Male	HTC Vive	49.00393251902323	2	4
896	36	Other	PlayStation VR	10.45110808208452	1	3
897	45	Male	PlayStation VR	55.19901652270455	6	2
898	34	Male	Oculus Rift	13.431433354747739	5	3
899	49	Male	PlayStation VR	46.35086996817831	7	2
900	50	Female	Oculus Rift	46.617558027095114	9	5
901	50	Other	PlayStation VR	11.796402001564033	6	3
902	42	Male	PlayStation VR	51.76165915207558	5	2
903	30	Other	Oculus Rift	48.19255093882354	8	3
904	46	Male	Oculus Rift	32.986572072784774	6	2
905	48	Other	Oculus Rift	29.878318871465126	1	3
906	24	Male	PlayStation VR	28.104432969709876	2	3
907	58	Other	PlayStation VR	58.342074419165264	9	4
908	31	Other	PlayStation VR	41.431063772155184	1	2
909	27	Other	PlayStation VR	46.261276137642504	6	3
910	30	Other	PlayStation VR	53.94640157361121	9	4
911	41	Other	Oculus Rift	30.75902215643183	4	1
912	45	Male	Oculus Rift	24.345445223885054	4	4
913	38	Male	PlayStation VR	16.533665387405787	6	4
914	42	Other	HTC Vive	51.89897647514323	6	4
915	41	Male	HTC Vive	13.947275571793067	10	2
916	41	Female	Oculus Rift	37.63148949365705	8	1
917	39	Other	HTC Vive	40.95586649364776	10	2
918	20	Male	HTC Vive	44.67839570625579	3	1
919	18	Female	Oculus Rift	59.98372315684714	6	5
920	20	Female	PlayStation VR	11.525964687100597	3	2
921	40	Male	Oculus Rift	29.05810966443277	5	2
922	20	Female	HTC Vive	54.02594759623261	8	2
923	25	Female	HTC Vive	53.73668494367946	3	1
924	39	Male	Oculus Rift	51.71214854058499	10	3
925	47	Other	PlayStation VR	51.735298810291724	6	3
926	34	Female	PlayStation VR	55.5530243214555	5	3
927	44	Male	Oculus Rift	6.8039215326159574	3	4
928	57	Male	Oculus Rift	35.53080384276458	8	4
929	29	Female	Oculus Rift	38.061565393137016	1	2
930	44	Other	HTC Vive	52.63597134096303	10	2
931	39	Other	HTC Vive	7.346031633503861	8	4
932	58	Other	Oculus Rift	49.91761110653275	5	1
933	32	Other	PlayStation VR	17.07993037835969	8	1
934	31	Male	PlayStation VR	37.254073854858476	10	2
935	38	Other	HTC Vive	22.810465420540638	3	2
936	27	Other	Oculus Rift	28.678383651196796	7	5
937	59	Other	HTC Vive	48.221665276254356	9	2
938	56	Male	Oculus Rift	12.153801867179176	10	3
939	29	Other	HTC Vive	29.039384843423324	5	3
940	31	Female	PlayStation VR	34.25229952154068	6	5
941	33	Other	Oculus Rift	35.95551372412183	3	2
942	36	Female	Oculus Rift	11.180116191478	3	4
943	52	Other	PlayStation VR	27.372853790717464	1	3
944	24	Male	PlayStation VR	15.605029429917511	3	3
945	46	Male	PlayStation VR	8.293704646828658	1	2
946	34	Other	PlayStation VR	31.559834806429524	5	4
947	45	Female	Oculus Rift	28.434502205395994	7	2
948	60	Other	HTC Vive	39.26133437914534	7	4
949	25	Female	HTC Vive	41.91381775856615	8	5
950	28	Other	Oculus Rift	16.217646493937984	5	4
951	42	Male	HTC Vive	9.511989949660697	10	1
952	48	Male	PlayStation VR	27.423726804216578	7	4
953	23	Female	Oculus Rift	30.832381306554456	10	4
954	25	Female	PlayStation VR	35.420941579171874	9	4
955	27	Male	HTC Vive	58.946513502947084	6	4
956	39	Male	HTC Vive	53.99327447160268	9	4
957	60	Other	HTC Vive	23.753867259642327	2	4
958	23	Female	HTC Vive	20.341305580035517	7	3
959	28	Other	Oculus Rift	23.48229138949994	10	4
960	58	Female	PlayStation VR	12.67175978071014	8	1
961	34	Male	HTC Vive	45.641987952212546	3	3
962	35	Other	Oculus Rift	58.54076411338273	5	5
963	53	Other	Oculus Rift	53.25425554298267	10	3
964	42	Female	PlayStation VR	19.298383822798606	6	3
965	46	Male	HTC Vive	23.259075007733955	7	1
966	44	Other	Oculus Rift	25.520362732838567	7	1
967	58	Male	PlayStation VR	11.727410089178726	8	2
968	60	Female	PlayStation VR	20.496223087001	3	2
969	27	Other	HTC Vive	45.77294171798507	5	2
970	55	Male	PlayStation VR	43.70629605070933	10	3
971	50	Female	PlayStation VR	42.90628288847849	7	2
972	52	Other	HTC Vive	16.986300643468894	3	3
973	54	Other	Oculus Rift	54.62019977792956	6	2
974	27	Female	PlayStation VR	29.176282519619217	6	4
975	35	Female	Oculus Rift	8.13473459034682	7	2
976	56	Other	Oculus Rift	29.488855735415473	8	5
977	60	Other	PlayStation VR	11.362185441139014	4	5
978	31	Other	Oculus Rift	11.65504360235492	6	4
979	41	Male	HTC Vive	44.78712414612767	5	5
980	57	Male	HTC Vive	29.767880566852572	7	1
981	27	Male	HTC Vive	47.28039750705753	2	4
982	53	Female	PlayStation VR	43.51439789895336	6	2
983	20	Female	HTC Vive	57.16455298830793	10	4
984	18	Female	PlayStation VR	18.0802359053275	8	5
985	29	Male	Oculus Rift	27.09497259161493	2	4
986	48	Male	HTC Vive	10.55443006838203	8	5
987	23	Male	Oculus Rift	30.406307131141492	9	4
988	25	Female	Oculus Rift	32.548842901153755	6	1
989	42	Female	Oculus Rift	28.632759594838873	5	4
990	56	Male	PlayStation VR	23.102600724397465	8	2
991	33	Female	HTC Vive	54.909283380886095	3	5
992	52	Female	Oculus Rift	12.69381497800827	4	4
993	37	Female	Oculus Rift	9.172770723739468	7	5
994	24	Other	HTC Vive	48.770545235660656	8	3
995	24	Other	HTC Vive	15.841157994206302	2	2
996	30	Male	HTC Vive	14.656763281854438	9	2
997	57	Other	Oculus Rift	25.172418951036995	7	5
998	35	Other	PlayStation VR	37.57613859519163	7	2
999	52	Male	PlayStation VR	27.567472819136697	7	2
1000	46	Female	PlayStation VR	37.5111408704985	7	3
